# Supplementary material for: Genotype-associated core bacteria enhance host resistance against kiwifruit bacterial canker
Source: Hortic Res. 2024 Aug 14;11(11):uhae236. doi: 10.1093/hr/uhae236 (PMC11539023; doi:10.1093/hr/uhae236)
Supplement: Web_Material_uhae236 [file web_material_uhae236.zip]

Archive with 2 entries (2 files):
- Supplementary Figures 1-6.docx
- Supplementary Tables 1-6.xlsx
