# Supplementary material for: Genotype-associated core bacteria enhance host resistance against kiwifruit bacterial canker
Source: Hortic Res. 2024 Aug 14;11(11):uhae236. doi: 10.1093/hr/uhae236 (PMC11539023; doi:10.1093/hr/uhae236)
Supplement: Web_Material_uhae236 [file web_material_uhae236.zip › Supplementary Tables 1-6.xlsx]

## Sheet: Supplementary Table 1
Supplementary Table 1 Informative details of samples collected from four kiwifruit cultivars in Qianshan, China
SampleID	Group	Niches	Culivar	Site
QHHR1	QHHR	Root	HongYang	QianShan
QHHR2	QHHR	Root	HongYang	QianShan
QHHR3	QHHR	Root	HongYang	QianShan
QHHR4	QHHR	Root	HongYang	QianShan
QHHR5	QHHR	Root	HongYang	QianShan
QHHRS1	QHHRS	Rhizosphere	HongYang	QianShan
QHHRS2	QHHRS	Rhizosphere	HongYang	QianShan
QHHRS3	QHHRS	Rhizosphere	HongYang	QianShan
QHHRS4	QHHRS	Rhizosphere	HongYang	QianShan
QHHRS5	QHHRS	Rhizosphere	HongYang	QianShan
QHHS1	QHHS	Fruiting branch	HongYang	QianShan
QHHS2	QHHS	Fruiting branch	HongYang	QianShan
QHHS3	QHHS	Fruiting branch	HongYang	QianShan
QHHS4	QHHS	Fruiting branch	HongYang	QianShan
QHHS5	QHHS	Fruiting branch	HongYang	QianShan
QDHR1	QDHR	Root	DongHong	QianShan
QDHR2	QDHR	Root	DongHong	QianShan
QDHR3	QDHR	Root	DongHong	QianShan
QDHR4	QDHR	Root	DongHong	QianShan
QDHR5	QDHR	Root	DongHong	QianShan
QDHRS1	QDHRS	Rhizosphere	DongHong	QianShan
QDHRS2	QDHRS	Rhizosphere	DongHong	QianShan
QDHRS3	QDHRS	Rhizosphere	DongHong	QianShan
QDHRS4	QDHRS	Rhizosphere	DongHong	QianShan
QDHRS5	QDHRS	Rhizosphere	DongHong	QianShan
QDHS1	QDHS	Fruiting branch	DongHong	QianShan
QDHS2	QDHS	Fruiting branch	DongHong	QianShan
QDHS3	QDHS	Fruiting branch	DongHong	QianShan
QDHS4	QDHS	Fruiting branch	DongHong	QianShan
QDHS5	QDHS	Fruiting branch	DongHong	QianShan
QJHR1	QJHR	Root	JinYan	QianShan
QJHR2	QJHR	Root	JinYan	QianShan
QJHR3	QJHR	Root	JinYan	QianShan
QJHR4	QJHR	Root	JinYan	QianShan
QJHR5	QJHR	Root	JinYan	QianShan
QJHRS1	QJHRS	Rhizosphere	JinYan	QianShan
QJHRS2	QJHRS	Rhizosphere	JinYan	QianShan
QJHRS3	QJHRS	Rhizosphere	JinYan	QianShan
QJHRS4	QJHRS	Rhizosphere	JinYan	QianShan
QJHRS5	QJHRS	Rhizosphere	JinYan	QianShan
QJHS1	QJHS	Fruiting branch	JinYan	QianShan
QJHS2	QJHS	Fruiting branch	JinYan	QianShan
QJHS3	QJHS	Fruiting branch	JinYan	QianShan
QJHS4	QJHS	Fruiting branch	JinYan	QianShan
QJHS5	QJHS	Fruiting branch	JinYan	QianShan
QWHR1	QWHR	Root	WanJin	QianShan
QWHR2	QWHR	Root	WanJin	QianShan
QWHR3	QWHR	Root	WanJin	QianShan
QWHR4	QWHR	Root	WanJin	QianShan
QWHR5	QWHR	Root	WanJin	QianShan
QWHRS1	QWHRS	Rhizosphere	WanJin	QianShan
QWHRS2	QWHRS	Rhizosphere	WanJin	QianShan
QWHRS3	QWHRS	Rhizosphere	WanJin	QianShan
QWHRS4	QWHRS	Rhizosphere	WanJin	QianShan
QWHRS5	QWHRS	Rhizosphere	WanJin	QianShan
QWHS1	QWHS	Fruiting branch	WanJin	QianShan
QWHS2	QWHS	Fruiting branch	WanJin	QianShan
QWHS3	QWHS	Fruiting branch	WanJin	QianShan
QWHS4	QWHS	Fruiting branch	WanJin	QianShan
QWHS5	QWHS	Fruiting branch	WanJin	QianShan

## Sheet: Supplementary Table 2
Supplementary Table 2 Informative details of samples collected from 'Wanjin' kiwifruit in Qianshan, Huoqiu and Jinzhai
SampleID	Group	Niches	Culivar	Site
QWHS1	QWHS	Fruiting branch	WanJin	QianShan
QWHS2	QWHS	Fruiting branch	WanJin	QianShan
QWHS3	QWHS	Fruiting branch	WanJin	QianShan
QWHS4	QWHS	Fruiting branch	WanJin	QianShan
QWHS5	QWHS	Fruiting branch	WanJin	QianShan
QWHR1	QWHR	Root	WanJin	QianShan
QWHR2	QWHR	Root	WanJin	QianShan
QWHR3	QWHR	Root	WanJin	QianShan
QWHR4	QWHR	Root	WanJin	QianShan
QWHR5	QWHR	Root	WanJin	QianShan
QWHRS1	QWHRS	Rhizosphere	WanJin	QianShan
QWHRS2	QWHRS	Rhizosphere	WanJin	QianShan
QWHRS3	QWHRS	Rhizosphere	WanJin	QianShan
QWHRS4	QWHRS	Rhizosphere	WanJin	QianShan
QWHRS5	QWHRS	Rhizosphere	WanJin	QianShan
HWHS1	HWHS	Fruiting branch	WanJin	HuoQiu
HWHS2	HWHS	Fruiting branch	WanJin	HuoQiu
HWHS3	HWHS	Fruiting branch	WanJin	HuoQiu
HWHS4	HWHS	Fruiting branch	WanJin	HuoQiu
HWHS5	HWHS	Fruiting branch	WanJin	HuoQiu
HWHR1	HWHR	Root	WanJin	HuoQiu
HWHR2	HWHR	Root	WanJin	HuoQiu
HWHR3	HWHR	Root	WanJin	HuoQiu
HWHR4	HWHR	Root	WanJin	HuoQiu
HWHR5	HWHR	Root	WanJin	HuoQiu
HWHRS1	HWHRS	Rhizosphere	WanJin	HuoQiu
HWHRS2	HWHRS	Rhizosphere	WanJin	HuoQiu
HWHRS3	HWHRS	Rhizosphere	WanJin	HuoQiu
HWHRS4	HWHRS	Rhizosphere	WanJin	HuoQiu
HWHRS5	HWHRS	Rhizosphere	WanJin	HuoQiu
JWHS1	JWHS	Fruiting branch	WanJin	JinZhai
JWHS2	JWHS	Fruiting branch	WanJin	JinZhai
JWHS3	JWHS	Fruiting branch	WanJin	JinZhai
JWHS4	JWHS	Fruiting branch	WanJin	JinZhai
JWHS5	JWHS	Fruiting branch	WanJin	JinZhai
JWHR1	JWHR	Root	WanJin	JinZhai
JWHR2	JWHR	Root	WanJin	JinZhai
JWHR3	JWHR	Root	WanJin	JinZhai
JWHR4	JWHR	Root	WanJin	JinZhai
JWHR5	JWHR	Root	WanJin	JinZhai
JWHRS1	JWHRS	Rhizosphere	WanJin	JinZhai
JWHRS2	JWHRS	Rhizosphere	WanJin	JinZhai
JWHRS3	JWHRS	Rhizosphere	WanJin	JinZhai
JWHRS4	JWHRS	Rhizosphere	WanJin	JinZhai
JWHRS5	JWHRS	Rhizosphere	WanJin	JinZhai

## Sheet: Supplementary Table 3
Supplementary Table 3 Common high abundance ASVs (relative abundance greater than 0.1%) in Qianshan, Jinzhai and Huoqiu
OTUID	Niches	Phylum	Class	Order	Family	Genus
ASV_12	Root	Firmicutes	Bacilli	Bacillales	Bacillaceae_1	Bacillus
ASV_9	Root	Proteobacteria	Gammaproteobacteria	Pseudomonadales	Pseudomonadaceae	Pseudomonas
ASV_18	Root	Proteobacteria	Alphaproteobacteria	Rhizobiales	Rhizobiaceae	Rhizobium
ASV_21	Root	Firmicutes	Bacilli	Bacillales	Bacillaceae_1	Bacillus
ASV_20	Root	Proteobacteria	Alphaproteobacteria	Rhizobiales	Rhizobiaceae	Agrobacterium
ASV_26	Root	Proteobacteria	Gammaproteobacteria	Pseudomonadales	Pseudomonadaceae	Pseudomonas
ASV_31	Root	Actinobacteria	Actinobacteria	Micrococcales	Micrococcaceae	Paeniglutamicibacter
ASV_35	Root	Proteobacteria	Alphaproteobacteria	Rhizobiales	Bradyrhizobiaceae	Bradyrhizobium
ASV_41	Root	Proteobacteria	Alphaproteobacteria	Sphingomonadales	Sphingomonadaceae	Sphingobium
ASV_39	Root	Proteobacteria	Gammaproteobacteria	Pseudomonadales	Pseudomonadaceae	Pseudomonas
ASV_51	Root	Proteobacteria	Alphaproteobacteria	Rhizobiales	Rhizobiaceae	Rhizobium
ASV_50	Root	Proteobacteria	Alphaproteobacteria	Sphingomonadales	Sphingomonadaceae	Sphingobium
ASV_57	Root	Proteobacteria	Gammaproteobacteria	Pseudomonadales	Pseudomonadaceae	Pseudomonas
ASV_92	Root	Proteobacteria	Alphaproteobacteria	Rhizobiales	Rhizobiaceae	Unassigned
ASV_105	Root	Proteobacteria	Alphaproteobacteria	Rhizobiales	Bradyrhizobiaceae	Bradyrhizobium
ASV_115	Root	Proteobacteria	Gammaproteobacteria	Pseudomonadales	Pseudomonadaceae	Pseudomonas
ASV_165	Root	Actinobacteria	Actinobacteria	Streptomycetales	Streptomycetaceae	Streptomyces
ASV_12	Rhizosphere	Firmicutes	Bacilli	Bacillales	Bacillaceae_1	Bacillus
ASV_31	Rhizosphere	Actinobacteria	Actinobacteria	Micrococcales	Micrococcaceae	Paeniglutamicibacter
ASV_35	Rhizosphere	Proteobacteria	Alphaproteobacteria	Rhizobiales	Bradyrhizobiaceae	Bradyrhizobium
ASV_86	Rhizosphere	Firmicutes	Bacilli	Bacillales	Bacillaceae_1	Neobacillus
ASV_63	Rhizosphere	Actinobacteria	Actinobacteria	Micrococcales	Micrococcaceae	Paeniglutamicibacter
ASV_91	Rhizosphere	Proteobacteria	Alphaproteobacteria	Rhizobiales	Bradyrhizobiaceae	Nitrobacter
ASV_162	Rhizosphere	Firmicutes	Bacilli	Bacillales	Bacillaceae_1	Unassigned
ASV_129	Rhizosphere	Proteobacteria	Alphaproteobacteria	Rhizobiales	Bradyrhizobiaceae	Pseudolabrys
ASV_200	Rhizosphere	Actinobacteria	Actinobacteria	Micrococcales	Micrococcaceae	Pseudarthrobacter
ASV_136	Rhizosphere	Proteobacteria	Alphaproteobacteria	Rhodospirillales	Rhodospirillaceae	Lacibacterium
ASV_175	Rhizosphere	Proteobacteria	Alphaproteobacteria	Sphingomonadales	Sphingomonadaceae	Sphingomonas
ASV_180	Rhizosphere	Proteobacteria	Alphaproteobacteria	Rhizobiales	Rhizobiaceae	Unassigned
ASV_201	Rhizosphere	Acidobacteria	Acidobacteria_Gp6	Unassigned	Unassigned	Gp6
ASV_211	Rhizosphere	Acidobacteria	Acidobacteria_Gp6	Unassigned	Unassigned	Gp6
ASV_272	Rhizosphere	Proteobacteria	Alphaproteobacteria	Rhizobiales	Kaistiaceae	Bauldia
ASV_265	Rhizosphere	Acidobacteria	Acidobacteria_Gp16	Unassigned	Unassigned	Gp16
ASV_383	Rhizosphere	Acidobacteria	Acidobacteria_Gp3	Unassigned	Unassigned	Gp3
ASV_13	Fruiting branch	Proteobacteria	Gammaproteobacteria	Pseudomonadales	Pseudomonadaceae	Pseudomonas
ASV_14	Fruiting branch	Proteobacteria	Alphaproteobacteria	Rhizobiales	Rhizobiaceae	Rhizobium
ASV_16	Fruiting branch	Proteobacteria	Betaproteobacteria	Burkholderiales	Alcaligenaceae	Achromobacter
ASV_19	Fruiting branch	Proteobacteria	Alphaproteobacteria	Rhizobiales	Methylobacteriaceae	Methylobacterium
ASV_24	Fruiting branch	Proteobacteria	Alphaproteobacteria	Rhizobiales	Methylobacteriaceae	Methylobacterium
ASV_32	Fruiting branch	Proteobacteria	Alphaproteobacteria	Rhizobiales	Methylobacteriaceae	Methylobacterium
ASV_87	Fruiting branch	Proteobacteria	Alphaproteobacteria	Sphingomonadales	Sphingomonadaceae	Sphingomonas
ASV_126	Fruiting branch	Actinobacteria	Actinobacteria	Micrococcales	Microbacteriaceae	Clavibacter
ASV_160	Fruiting branch	Actinobacteria	Actinobacteria	Geodermatophilales	Geodermatophilaceae	Unassigned
ASV_215	Fruiting branch	Proteobacteria	Alphaproteobacteria	Sphingomonadales	Sphingomonadaceae	Sphingomonas

## Sheet: Supplementary Table 4
Supplementary Table 4 Informative details of healthy and Psa-infected kiwifruit samples collected from Qianshan City
SampleID	Group	Niches	Culivar	State	Site
QDHL1	QDHL	Leaf	DongHong	Healthy	QianShan
QDHL2	QDHL	Leaf	DongHong	Healthy	QianShan
QDHL3	QDHL	Leaf	DongHong	Healthy	QianShan
QDHL4	QDHL	Leaf	DongHong	Healthy	QianShan
QDHL5	QDHL	Leaf	DongHong	Healthy	QianShan
QDHF1	QDHF	Flower	DongHong	Healthy	QianShan
QDHF2	QDHF	Flower	DongHong	Healthy	QianShan
QDHF3	QDHF	Flower	DongHong	Healthy	QianShan
QDHF4	QDHF	Flower	DongHong	Healthy	QianShan
QDHF5	QDHF	Flower	DongHong	Healthy	QianShan
QDHS1	QDHS	Fruiting branch	DongHong	Healthy	QianShan
QDHS2	QDHS	Fruiting branch	DongHong	Healthy	QianShan
QDHS3	QDHS	Fruiting branch	DongHong	Healthy	QianShan
QDHS4	QDHS	Fruiting branch	DongHong	Healthy	QianShan
QDHS5	QDHS	Fruiting branch	DongHong	Healthy	QianShan
QDHR1	QDHR	Root	DongHong	Healthy	QianShan
QDHR2	QDHR	Root	DongHong	Healthy	QianShan
QDHR3	QDHR	Root	DongHong	Healthy	QianShan
QDHR4	QDHR	Root	DongHong	Healthy	QianShan
QDHR5	QDHR	Root	DongHong	Healthy	QianShan
QDHRS1	QDHRS	Rhizosphere	DongHong	Healthy	QianShan
QDHRS2	QDHRS	Rhizosphere	DongHong	Healthy	QianShan
QDHRS3	QDHRS	Rhizosphere	DongHong	Healthy	QianShan
QDHRS4	QDHRS	Rhizosphere	DongHong	Healthy	QianShan
QDHRS5	QDHRS	Rhizosphere	DongHong	Healthy	QianShan
QDDL1	QDDL	Leaf	DongHong	Healthy	QianShan
QDDL2	QDDL	Leaf	DongHong	Healthy	QianShan
QDDL3	QDDL	Leaf	DongHong	Healthy	QianShan
QDDL4	QDDL	Leaf	DongHong	Healthy	QianShan
QDDL5	QDDL	Leaf	DongHong	Healthy	QianShan
QDDF1	QDDF	Flower	DongHong	Healthy	QianShan
QDDF2	QDDF	Flower	DongHong	Healthy	QianShan
QDDF3	QDDF	Flower	DongHong	Healthy	QianShan
QDDF4	QDDF	Flower	DongHong	Healthy	QianShan
QDDF5	QDDF	Flower	DongHong	Healthy	QianShan
QDDS1	QDDS	Fruiting branch	DongHong	Healthy	QianShan
QDDS2	QDDS	Fruiting branch	DongHong	Healthy	QianShan
QDDS3	QDDS	Fruiting branch	DongHong	Healthy	QianShan
QDDS4	QDDS	Fruiting branch	DongHong	Healthy	QianShan
QDDS5	QDDS	Fruiting branch	DongHong	Healthy	QianShan
QDDR1	QDDR	Root	DongHong	Healthy	QianShan
QDDR2	QDDR	Root	DongHong	Healthy	QianShan
QDDR3	QDDR	Root	DongHong	Healthy	QianShan
QDDR4	QDDR	Root	DongHong	Healthy	QianShan
QDDR5	QDDR	Root	DongHong	Healthy	QianShan
QDDRS1	QDDRS	Rhizosphere	DongHong	Healthy	QianShan
QDDRS2	QDDRS	Rhizosphere	DongHong	Healthy	QianShan
QDDRS3	QDDRS	Rhizosphere	DongHong	Healthy	QianShan
QDDRS4	QDDRS	Rhizosphere	DongHong	Healthy	QianShan
QDDRS5	QDDRS	Rhizosphere	DongHong	Healthy	QianShan
QWHL1	QWHL	Leaf	WanJin	Healthy	QianShan
QWHL2	QWHL	Leaf	WanJin	Healthy	QianShan
QWHL3	QWHL	Leaf	WanJin	Healthy	QianShan
QWHL4	QWHL	Leaf	WanJin	Healthy	QianShan
QWHL5	QWHL	Leaf	WanJin	Healthy	QianShan
QWHF1	QWHF	Flower	WanJin	Healthy	QianShan
QWHF2	QWHF	Flower	WanJin	Healthy	QianShan
QWHF3	QWHF	Flower	WanJin	Healthy	QianShan
QWHF4	QWHF	Flower	WanJin	Healthy	QianShan
QWHF5	QWHF	Flower	WanJin	Healthy	QianShan
QWHS1	QWHS	Fruiting branch	WanJin	Healthy	QianShan
QWHS2	QWHS	Fruiting branch	WanJin	Healthy	QianShan
QWHS3	QWHS	Fruiting branch	WanJin	Healthy	QianShan
QWHS4	QWHS	Fruiting branch	WanJin	Healthy	QianShan
QWHS5	QWHS	Fruiting branch	WanJin	Healthy	QianShan
QWHR1	QWHR	Root	WanJin	Healthy	QianShan
QWHR2	QWHR	Root	WanJin	Healthy	QianShan
QWHR3	QWHR	Root	WanJin	Healthy	QianShan
QWHR4	QWHR	Root	WanJin	Healthy	QianShan
QWHR5	QWHR	Root	WanJin	Healthy	QianShan
QWHRS1	QWHRS	Rhizosphere	WanJin	Healthy	QianShan
QWHRS2	QWHRS	Rhizosphere	WanJin	Healthy	QianShan
QWHRS3	QWHRS	Rhizosphere	WanJin	Healthy	QianShan
QWHRS4	QWHRS	Rhizosphere	WanJin	Healthy	QianShan
QWHRS5	QWHRS	Rhizosphere	WanJin	Healthy	QianShan
QWDL1	QWDL	Leaf	WanJin	Diseased	QianShan
QWDL2	QWDL	Leaf	WanJin	Diseased	QianShan
QWDL3	QWDL	Leaf	WanJin	Diseased	QianShan
QWDL4	QWDL	Leaf	WanJin	Diseased	QianShan
QWDL5	QWDL	Leaf	WanJin	Diseased	QianShan
QWDF1	QWDF	Flower	WanJin	Diseased	QianShan
QWDF2	QWDF	Flower	WanJin	Diseased	QianShan
QWDF3	QWDF	Flower	WanJin	Diseased	QianShan
QWDF4	QWDF	Flower	WanJin	Diseased	QianShan
QWDF5	QWDF	Flower	WanJin	Diseased	QianShan
QWDS1	QWDS	Fruiting branch	WanJin	Diseased	QianShan
QWDS2	QWDS	Fruiting branch	WanJin	Diseased	QianShan
QWDS3	QWDS	Fruiting branch	WanJin	Diseased	QianShan
QWDS4	QWDS	Fruiting branch	WanJin	Diseased	QianShan
QWDS5	QWDS	Fruiting branch	WanJin	Diseased	QianShan
QWDR1	QWDR	Root	WanJin	Diseased	QianShan
QWDR2	QWDR	Root	WanJin	Diseased	QianShan
QWDR3	QWDR	Root	WanJin	Diseased	QianShan
QWDR4	QWDR	Root	WanJin	Diseased	QianShan
QWDR5	QWDR	Root	WanJin	Diseased	QianShan
QWDRS1	QWDRS	Rhizosphere	WanJin	Diseased	QianShan
QWDRS2	QWDRS	Rhizosphere	WanJin	Diseased	QianShan
QWDRS3	QWDRS	Rhizosphere	WanJin	Diseased	QianShan
QWDRS4	QWDRS	Rhizosphere	WanJin	Diseased	QianShan
QWDRS5	QWDRS	Rhizosphere	WanJin	Diseased	QianShan

## Sheet: Supplementary Table 5
Supplementary Table 5 Informative details of healthy and Psa-infected kiwifruit samples collected from Jinzhai County
SampleID	Group	Niches	Culivar	State	Site
JDHL1	JDHL	Leaf	DongHong	Healthy	Jinzhai
JDHL2	JDHL	Leaf	DongHong	Healthy	Jinzhai
JDHL3	JDHL	Leaf	DongHong	Healthy	Jinzhai
JDHL4	JDHL	Leaf	DongHong	Healthy	Jinzhai
JDHL5	JDHL	Leaf	DongHong	Healthy	Jinzhai
JDHF1	JDHF	Flower	DongHong	Healthy	Jinzhai
JDHF2	JDHF	Flower	DongHong	Healthy	Jinzhai
JDHF3	JDHF	Flower	DongHong	Healthy	Jinzhai
JDHF4	JDHF	Flower	DongHong	Healthy	Jinzhai
JDHF5	JDHF	Flower	DongHong	Healthy	Jinzhai
JDHS1	JDHS	Fruiting branch	DongHong	Healthy	Jinzhai
JDHS2	JDHS	Fruiting branch	DongHong	Healthy	Jinzhai
JDHS3	JDHS	Fruiting branch	DongHong	Healthy	Jinzhai
JDHS4	JDHS	Fruiting branch	DongHong	Healthy	Jinzhai
JDHS5	JDHS	Fruiting branch	DongHong	Healthy	Jinzhai
JDHR1	JDHR	Root	DongHong	Healthy	Jinzhai
JDHR2	JDHR	Root	DongHong	Healthy	Jinzhai
JDHR3	JDHR	Root	DongHong	Healthy	Jinzhai
JDHR4	JDHR	Root	DongHong	Healthy	Jinzhai
JDHR5	JDHR	Root	DongHong	Healthy	Jinzhai
JDHRS1	JDHRS	Rhizosphere	DongHong	Healthy	Jinzhai
JDHRS2	JDHRS	Rhizosphere	DongHong	Healthy	Jinzhai
JDHRS3	JDHRS	Rhizosphere	DongHong	Healthy	Jinzhai
JDHRS4	JDHRS	Rhizosphere	DongHong	Healthy	Jinzhai
JDHRS5	JDHRS	Rhizosphere	DongHong	Healthy	Jinzhai
JDDL1	JDDL	Leaf	DongHong	Healthy	Jinzhai
JDDL2	JDDL	Leaf	DongHong	Healthy	Jinzhai
JDDL3	JDDL	Leaf	DongHong	Healthy	Jinzhai
JDDL4	JDDL	Leaf	DongHong	Healthy	Jinzhai
JDDL5	JDDL	Leaf	DongHong	Healthy	Jinzhai
JDDF1	JDDF	Flower	DongHong	Healthy	Jinzhai
JDDF2	JDDF	Flower	DongHong	Healthy	Jinzhai
JDDF3	JDDF	Flower	DongHong	Healthy	Jinzhai
JDDF4	JDDF	Flower	DongHong	Healthy	Jinzhai
JDDF5	JDDF	Flower	DongHong	Healthy	Jinzhai
JDDS1	JDDS	Fruiting branch	DongHong	Healthy	Jinzhai
JDDS2	JDDS	Fruiting branch	DongHong	Healthy	Jinzhai
JDDS3	JDDS	Fruiting branch	DongHong	Healthy	Jinzhai
JDDS4	JDDS	Fruiting branch	DongHong	Healthy	Jinzhai
JDDS5	JDDS	Fruiting branch	DongHong	Healthy	Jinzhai
JDDR1	JDDR	Root	DongHong	Healthy	Jinzhai
JDDR2	JDDR	Root	DongHong	Healthy	Jinzhai
JDDR3	JDDR	Root	DongHong	Healthy	Jinzhai
JDDR4	JDDR	Root	DongHong	Healthy	Jinzhai
JDDR5	JDDR	Root	DongHong	Healthy	Jinzhai
JDDRS1	JDDRS	Rhizosphere	DongHong	Healthy	Jinzhai
JDDRS2	JDDRS	Rhizosphere	DongHong	Healthy	Jinzhai
JDDRS3	JDDRS	Rhizosphere	DongHong	Healthy	Jinzhai
JDDRS4	JDDRS	Rhizosphere	DongHong	Healthy	Jinzhai
JDDRS5	JDDRS	Rhizosphere	DongHong	Healthy	Jinzhai
JWHL1	JWHL	Leaf	WanJin	Healthy	Jinzhai
JWHL2	JWHL	Leaf	WanJin	Healthy	Jinzhai
JWHL3	JWHL	Leaf	WanJin	Healthy	Jinzhai
JWHL4	JWHL	Leaf	WanJin	Healthy	Jinzhai
JWHL5	JWHL	Leaf	WanJin	Healthy	Jinzhai
JWHF1	JWHF	Flower	WanJin	Healthy	Jinzhai
JWHF2	JWHF	Flower	WanJin	Healthy	Jinzhai
JWHF3	JWHF	Flower	WanJin	Healthy	Jinzhai
JWHF4	JWHF	Flower	WanJin	Healthy	Jinzhai
JWHF5	JWHF	Flower	WanJin	Healthy	Jinzhai
JWHS1	JWHS	Fruiting branch	WanJin	Healthy	Jinzhai
JWHS2	JWHS	Fruiting branch	WanJin	Healthy	Jinzhai
JWHS3	JWHS	Fruiting branch	WanJin	Healthy	Jinzhai
JWHS4	JWHS	Fruiting branch	WanJin	Healthy	Jinzhai
JWHS5	JWHS	Fruiting branch	WanJin	Healthy	Jinzhai
JWHR1	JWHR	Root	WanJin	Healthy	Jinzhai
JWHR2	JWHR	Root	WanJin	Healthy	Jinzhai
JWHR3	JWHR	Root	WanJin	Healthy	Jinzhai
JWHR4	JWHR	Root	WanJin	Healthy	Jinzhai
JWHR5	JWHR	Root	WanJin	Healthy	Jinzhai
JWHRS1	JWHRS	Rhizosphere	WanJin	Healthy	Jinzhai
JWHRS2	JWHRS	Rhizosphere	WanJin	Healthy	Jinzhai
JWHRS3	JWHRS	Rhizosphere	WanJin	Healthy	Jinzhai
JWHRS4	JWHRS	Rhizosphere	WanJin	Healthy	Jinzhai
JWHRS5	JWHRS	Rhizosphere	WanJin	Healthy	Jinzhai
JWDL1	JWDL	Leaf	WanJin	Diseased	Jinzhai
JWDL2	JWDL	Leaf	WanJin	Diseased	Jinzhai
JWDL3	JWDL	Leaf	WanJin	Diseased	Jinzhai
JWDL4	JWDL	Leaf	WanJin	Diseased	Jinzhai
JWDL5	JWDL	Leaf	WanJin	Diseased	Jinzhai
JWDF1	JWDF	Flower	WanJin	Diseased	Jinzhai
JWDF2	JWDF	Flower	WanJin	Diseased	Jinzhai
JWDF3	JWDF	Flower	WanJin	Diseased	Jinzhai
JWDF4	JWDF	Flower	WanJin	Diseased	Jinzhai
JWDF5	JWDF	Flower	WanJin	Diseased	Jinzhai
JWDS1	JWDS	Fruiting branch	WanJin	Diseased	Jinzhai
JWDS2	JWDS	Fruiting branch	WanJin	Diseased	Jinzhai
JWDS3	JWDS	Fruiting branch	WanJin	Diseased	Jinzhai
JWDS4	JWDS	Fruiting branch	WanJin	Diseased	Jinzhai
JWDS5	JWDS	Fruiting branch	WanJin	Diseased	Jinzhai
JWDR1	JWDR	Root	WanJin	Diseased	Jinzhai
JWDR2	JWDR	Root	WanJin	Diseased	Jinzhai
JWDR3	JWDR	Root	WanJin	Diseased	Jinzhai
JWDR4	JWDR	Root	WanJin	Diseased	Jinzhai
JWDR5	JWDR	Root	WanJin	Diseased	Jinzhai
JWDRS1	JWDRS	Rhizosphere	WanJin	Diseased	Jinzhai
JWDRS2	JWDRS	Rhizosphere	WanJin	Diseased	Jinzhai
JWDRS3	JWDRS	Rhizosphere	WanJin	Diseased	Jinzhai
JWDRS4	JWDRS	Rhizosphere	WanJin	Diseased	Jinzhai
JWDRS5	JWDRS	Rhizosphere	WanJin	Diseased	Jinzhai

## Sheet: Supplementary Table 6
Supplementary Table 6 Primers used in this study
Primer name	Sequence (5' to 3' )	Note
338F	5'-ACTCCTACGGGAGGCAGCAG-3'	For amplification of the V3-V4 region of the bacterial 16S rRNA gene
806R	5'-GGACTACHVGGGTWTCTAAT-3'
27F	5'-AGAGTTTGATCCTGGCTCAG-3'	For amplification of the bacterial 16S rRNA gene
1492R	5'-TACGGCTACCTTGTTACGACTT-3'
